# Supplementary material for: Breaking the Afrotropical boundary: Discovery of Planochelas in Asia reveals transcontinental distribution, with a new bark-dwelling species from China (Araneae, Trachelidae)
Source: Biodivers Data J. 2026 Mar 3;14:e182804. doi: 10.3897/BDJ.14.e182804 (PMC12976737; doi:10.3897/BDJ.14.e182804)
Supplement: XML Treatment for Planochelas jingda [file BDJ.14.e182804-treatment1.xml]

<!DOCTYPE tp:taxon-treatment
  PUBLIC "-//TaxonX//DTD Taxonomic Treatment Publishing DTD v0 20100105//EN" "tax-treatment-NSO.dtd">
<tp:taxon-treatment xmlns:tp="http://www.plazi.org/taxpub"><tp:treatment-meta><mixed-citation publication-type="journal"><person-group><name><surname>Wang</surname><given-names>Yujin</given-names></name><name><surname>Shi</surname><given-names>Yingying</given-names></name><name><surname>Li</surname><given-names>Congzheng</given-names></name><name><surname>Jin</surname><given-names>Chi</given-names></name><name><surname>Luo</surname><given-names>Liangkai</given-names></name><name><surname>Liu</surname><given-names>Keke</given-names></name></person-group><article-title>Breaking the Afrotropical boundary: Discovery of <italic><tp:taxon-name><tp:taxon-name-part taxon-name-part-type="genus" reg="Planochelas">Planochelas</tp:taxon-name-part></tp:taxon-name></italic> in Asia reveals transcontinental distribution, with a new bark-dwelling species from China (<tp:taxon-name><tp:taxon-name-part taxon-name-part-type="order">Araneae</tp:taxon-name-part></tp:taxon-name>, <tp:taxon-name><tp:taxon-name-part taxon-name-part-type="family">Trachelidae</tp:taxon-name-part></tp:taxon-name>)</article-title><source>Biodivers Data J</source><day>03</day><month>03</month><year>2026</year><volume>14</volume><pub-id pub-id-type="doi">10.3897/BDJ.14.e182804</pub-id></mixed-citation></tp:treatment-meta><tp:nomenclature><tp:taxon-name><object-id xmlns:xlink="http://www.w3.org/1999/xlink" content-type="arpha" xlink:type="simple">C2789D48-CD8D-51AD-ABA8-D6C2AFDA3068</object-id><tp:taxon-name-part taxon-name-part-type="genus">Planochelas</tp:taxon-name-part> <tp:taxon-name-part taxon-name-part-type="species">jingda</tp:taxon-name-part><object-id xmlns:xlink="http://www.w3.org/1999/xlink" content-type="zoobank" xlink:type="simple" object-id-type="ZooBank">A591D768-B0ED-4672-8301-3F4B8B033525</object-id></tp:taxon-name><tp:taxon-authority>Liu</tp:taxon-authority><tp:taxon-status xmlns:xlink="http://www.w3.org/1999/xlink" xlink:type="simple">sp. nov.</tp:taxon-status></tp:nomenclature><tp:treatment-sec sec-type="materials"><title>Materials</title><list list-type="alpha-lower" list-content="occurrences"><list-item><p><bold>Type status:</bold> <named-content xmlns:xlink="http://www.w3.org/1999/xlink" content-type="dwc:typeStatus" xlink:type="simple">Holotype</named-content>. <bold>Occurrence:</bold> catalogNumber: <named-content xmlns:xlink="http://www.w3.org/1999/xlink" content-type="dwc:catalogNumber" xlink:type="simple">ASM-JGSU-Ara6637</named-content>; recordedBy: <named-content xmlns:xlink="http://www.w3.org/1999/xlink" content-type="dwc:recordedBy" xlink:type="simple">Wang Yu-jin</named-content>; individualCount: <named-content xmlns:xlink="http://www.w3.org/1999/xlink" content-type="dwc:individualCount" xlink:type="simple">1</named-content>; sex: <named-content xmlns:xlink="http://www.w3.org/1999/xlink" content-type="dwc:sex" xlink:type="simple">male</named-content>; lifeStage: <named-content xmlns:xlink="http://www.w3.org/1999/xlink" content-type="dwc:lifeStage" xlink:type="simple">adult</named-content>; occurrenceID: <named-content xmlns:xlink="http://www.w3.org/1999/xlink" content-type="dwc:occurrenceID" xlink:type="simple">C0C0C398-229E-57A9-A42F-26AAFE953199</named-content>; <bold>Taxon:</bold> scientificName: <named-content xmlns:xlink="http://www.w3.org/1999/xlink" content-type="dwc:scientificName" xlink:type="simple"><italic><tp:taxon-name><tp:taxon-name-part taxon-name-part-type="genus" reg="Planochelas">Planochelas</tp:taxon-name-part> <tp:taxon-name-part taxon-name-part-type="species" reg="jingda">jingda</tp:taxon-name-part></tp:taxon-name></italic> sp. nov.</named-content>; <bold>Location:</bold> country: <named-content xmlns:xlink="http://www.w3.org/1999/xlink" content-type="dwc:country" xlink:type="simple">China</named-content>; stateProvince: <named-content xmlns:xlink="http://www.w3.org/1999/xlink" content-type="dwc:stateProvince" xlink:type="simple">Jiangxi</named-content>; locality: <named-content xmlns:xlink="http://www.w3.org/1999/xlink" content-type="dwc:locality" xlink:type="simple">Ji'an City, Qingyuan District, Jinggangshan University</named-content>; verbatimElevation: <named-content xmlns:xlink="http://www.w3.org/1999/xlink" content-type="dwc:verbatimElevation" xlink:type="simple">87 m</named-content>; verbatimCoordinates: <named-content xmlns:xlink="http://www.w3.org/1999/xlink" content-type="dwc:verbatimCoordinates" xlink:type="simple"><named-content content-type="dwc:verbatimCoordinates" xlink:type="simple">27°06'48.20"N, 115°01'29.01"E</named-content></named-content>; georeferenceProtocol: <named-content xmlns:xlink="http://www.w3.org/1999/xlink" content-type="dwc:georeferenceProtocol" xlink:type="simple">GPS</named-content>; <bold>Event:</bold> samplingProtocol: <named-content xmlns:xlink="http://www.w3.org/1999/xlink" content-type="dwc:samplingProtocol" xlink:type="simple">handing</named-content>; eventDate: <named-content xmlns:xlink="http://www.w3.org/1999/xlink" content-type="dwc:eventDate" xlink:type="simple">08/11/2025</named-content></p></list-item><list-item><p><bold>Type status:</bold> <named-content xmlns:xlink="http://www.w3.org/1999/xlink" content-type="dwc:typeStatus" xlink:type="simple">Paratype</named-content>. <bold>Occurrence:</bold> catalogNumber: <named-content xmlns:xlink="http://www.w3.org/1999/xlink" content-type="dwc:catalogNumber" xlink:type="simple">ASM-JGSU-Ara6606</named-content>; recordedBy: <named-content xmlns:xlink="http://www.w3.org/1999/xlink" content-type="dwc:recordedBy" xlink:type="simple">Wang Yu-jin</named-content>; individualCount: <named-content xmlns:xlink="http://www.w3.org/1999/xlink" content-type="dwc:individualCount" xlink:type="simple">1</named-content>; sex: <named-content xmlns:xlink="http://www.w3.org/1999/xlink" content-type="dwc:sex" xlink:type="simple">female</named-content>; lifeStage: <named-content xmlns:xlink="http://www.w3.org/1999/xlink" content-type="dwc:lifeStage" xlink:type="simple">adult</named-content>; occurrenceID: <named-content xmlns:xlink="http://www.w3.org/1999/xlink" content-type="dwc:occurrenceID" xlink:type="simple">C24A4931-BA70-5804-B4E9-064FBEF2135C</named-content>; <bold>Taxon:</bold> scientificName: <named-content xmlns:xlink="http://www.w3.org/1999/xlink" content-type="dwc:scientificName" xlink:type="simple"><italic><tp:taxon-name><tp:taxon-name-part taxon-name-part-type="genus" reg="Planochelas">Planochelas</tp:taxon-name-part> <tp:taxon-name-part taxon-name-part-type="species" reg="jingda">jingda</tp:taxon-name-part></tp:taxon-name></italic> sp. nov.</named-content>; <bold>Location:</bold> country: <named-content xmlns:xlink="http://www.w3.org/1999/xlink" content-type="dwc:country" xlink:type="simple">China</named-content>; stateProvince: <named-content xmlns:xlink="http://www.w3.org/1999/xlink" content-type="dwc:stateProvince" xlink:type="simple">Jiangxi</named-content>; locality: <named-content xmlns:xlink="http://www.w3.org/1999/xlink" content-type="dwc:locality" xlink:type="simple">Ji'an City, Qingyuan District, Jinggangshan University</named-content>; verbatimElevation: <named-content xmlns:xlink="http://www.w3.org/1999/xlink" content-type="dwc:verbatimElevation" xlink:type="simple">87 m</named-content>; verbatimCoordinates: <named-content xmlns:xlink="http://www.w3.org/1999/xlink" content-type="dwc:verbatimCoordinates" xlink:type="simple"><named-content content-type="dwc:verbatimCoordinates" xlink:type="simple">27°06'48.20"N, 115°01'29.01"E</named-content></named-content>; georeferenceProtocol: <named-content xmlns:xlink="http://www.w3.org/1999/xlink" content-type="dwc:georeferenceProtocol" xlink:type="simple">GPS</named-content>; <bold>Event:</bold> samplingProtocol: <named-content xmlns:xlink="http://www.w3.org/1999/xlink" content-type="dwc:samplingProtocol" xlink:type="simple">handing</named-content>; eventDate: <named-content xmlns:xlink="http://www.w3.org/1999/xlink" content-type="dwc:eventDate" xlink:type="simple">02/11/2025</named-content></p></list-item><list-item><p><bold>Type status:</bold> <named-content xmlns:xlink="http://www.w3.org/1999/xlink" content-type="dwc:typeStatus" xlink:type="simple">Paratype</named-content>. <bold>Occurrence:</bold> catalogNumber: <named-content xmlns:xlink="http://www.w3.org/1999/xlink" content-type="dwc:catalogNumber" xlink:type="simple">ASM-JGSU-Ara6638</named-content>; recordedBy: <named-content xmlns:xlink="http://www.w3.org/1999/xlink" content-type="dwc:recordedBy" xlink:type="simple">Wang Yu-jin</named-content>; individualCount: <named-content xmlns:xlink="http://www.w3.org/1999/xlink" content-type="dwc:individualCount" xlink:type="simple">1</named-content>; sex: <named-content xmlns:xlink="http://www.w3.org/1999/xlink" content-type="dwc:sex" xlink:type="simple">female</named-content>; lifeStage: <named-content xmlns:xlink="http://www.w3.org/1999/xlink" content-type="dwc:lifeStage" xlink:type="simple">adult</named-content>; occurrenceID: <named-content xmlns:xlink="http://www.w3.org/1999/xlink" content-type="dwc:occurrenceID" xlink:type="simple">F64F8B35-6216-546B-B19A-A9AF071CF8EF</named-content>; <bold>Taxon:</bold> scientificName: <named-content xmlns:xlink="http://www.w3.org/1999/xlink" content-type="dwc:scientificName" xlink:type="simple"><italic><tp:taxon-name><tp:taxon-name-part taxon-name-part-type="genus" reg="Planochelas">Planochelas</tp:taxon-name-part> <tp:taxon-name-part taxon-name-part-type="species" reg="jingda">jingda</tp:taxon-name-part></tp:taxon-name></italic> sp. nov.</named-content>; <bold>Location:</bold> country: <named-content xmlns:xlink="http://www.w3.org/1999/xlink" content-type="dwc:country" xlink:type="simple">China</named-content>; stateProvince: <named-content xmlns:xlink="http://www.w3.org/1999/xlink" content-type="dwc:stateProvince" xlink:type="simple">Jiangxi</named-content>; locality: <named-content xmlns:xlink="http://www.w3.org/1999/xlink" content-type="dwc:locality" xlink:type="simple">Ji'an City, Qingyuan District, Jinggangshan University</named-content>; verbatimElevation: <named-content xmlns:xlink="http://www.w3.org/1999/xlink" content-type="dwc:verbatimElevation" xlink:type="simple">87 m</named-content>; verbatimCoordinates: <named-content xmlns:xlink="http://www.w3.org/1999/xlink" content-type="dwc:verbatimCoordinates" xlink:type="simple"><named-content content-type="dwc:verbatimCoordinates" xlink:type="simple">27°06'48.20"N, 115°01'29.01"E</named-content></named-content>; georeferenceProtocol: <named-content xmlns:xlink="http://www.w3.org/1999/xlink" content-type="dwc:georeferenceProtocol" xlink:type="simple">GPS</named-content>; <bold>Event:</bold> samplingProtocol: <named-content xmlns:xlink="http://www.w3.org/1999/xlink" content-type="dwc:samplingProtocol" xlink:type="simple">handing</named-content>; eventDate: <named-content xmlns:xlink="http://www.w3.org/1999/xlink" content-type="dwc:eventDate" xlink:type="simple">08/11/2025</named-content></p></list-item><list-item><p><bold>Type status:</bold> <named-content xmlns:xlink="http://www.w3.org/1999/xlink" content-type="dwc:typeStatus" xlink:type="simple">Paratype</named-content>. <bold>Occurrence:</bold> catalogNumber: <named-content xmlns:xlink="http://www.w3.org/1999/xlink" content-type="dwc:catalogNumber" xlink:type="simple">ASM-JGSU-Ara7067</named-content>; recordedBy: <named-content xmlns:xlink="http://www.w3.org/1999/xlink" content-type="dwc:recordedBy" xlink:type="simple">Wang Yu-jin</named-content>; individualCount: <named-content xmlns:xlink="http://www.w3.org/1999/xlink" content-type="dwc:individualCount" xlink:type="simple">1</named-content>; sex: <named-content xmlns:xlink="http://www.w3.org/1999/xlink" content-type="dwc:sex" xlink:type="simple">male</named-content>; lifeStage: <named-content xmlns:xlink="http://www.w3.org/1999/xlink" content-type="dwc:lifeStage" xlink:type="simple">adult</named-content>; occurrenceID: <named-content xmlns:xlink="http://www.w3.org/1999/xlink" content-type="dwc:occurrenceID" xlink:type="simple">72C5E467-9767-548A-A41B-98F369E1A07D</named-content>; <bold>Taxon:</bold> scientificName: <named-content xmlns:xlink="http://www.w3.org/1999/xlink" content-type="dwc:scientificName" xlink:type="simple"><italic><tp:taxon-name><tp:taxon-name-part taxon-name-part-type="genus" reg="Planochelas">Planochelas</tp:taxon-name-part> <tp:taxon-name-part taxon-name-part-type="species" reg="jingda">jingda</tp:taxon-name-part></tp:taxon-name></italic> sp. nov.</named-content>; <bold>Location:</bold> country: <named-content xmlns:xlink="http://www.w3.org/1999/xlink" content-type="dwc:country" xlink:type="simple">China</named-content>; stateProvince: <named-content xmlns:xlink="http://www.w3.org/1999/xlink" content-type="dwc:stateProvince" xlink:type="simple">Jiangxi</named-content>; locality: <named-content xmlns:xlink="http://www.w3.org/1999/xlink" content-type="dwc:locality" xlink:type="simple">Ji'an City, Qingyuan District, Jinggangshan University</named-content>; verbatimElevation: <named-content xmlns:xlink="http://www.w3.org/1999/xlink" content-type="dwc:verbatimElevation" xlink:type="simple">73 m</named-content>; verbatimCoordinates: <named-content xmlns:xlink="http://www.w3.org/1999/xlink" content-type="dwc:verbatimCoordinates" xlink:type="simple"><named-content content-type="dwc:verbatimCoordinates" xlink:type="simple">27°06'43.78"N, 115°01'17.95"E</named-content></named-content>; georeferenceProtocol: <named-content xmlns:xlink="http://www.w3.org/1999/xlink" content-type="dwc:georeferenceProtocol" xlink:type="simple">GPS</named-content>; <bold>Event:</bold> samplingProtocol: <named-content xmlns:xlink="http://www.w3.org/1999/xlink" content-type="dwc:samplingProtocol" xlink:type="simple">handing</named-content>; eventDate: <named-content xmlns:xlink="http://www.w3.org/1999/xlink" content-type="dwc:eventDate" xlink:type="simple">30/11/2025</named-content></p></list-item><list-item><p><bold>Type status:</bold> <named-content xmlns:xlink="http://www.w3.org/1999/xlink" content-type="dwc:typeStatus" xlink:type="simple">Paratype</named-content>. <bold>Occurrence:</bold> catalogNumber: <named-content xmlns:xlink="http://www.w3.org/1999/xlink" content-type="dwc:catalogNumber" xlink:type="simple">ASM-JGSU-Ara7147</named-content>; recordedBy: <named-content xmlns:xlink="http://www.w3.org/1999/xlink" content-type="dwc:recordedBy" xlink:type="simple">Wang Yu-jin</named-content>; individualCount: <named-content xmlns:xlink="http://www.w3.org/1999/xlink" content-type="dwc:individualCount" xlink:type="simple">1</named-content>; sex: <named-content xmlns:xlink="http://www.w3.org/1999/xlink" content-type="dwc:sex" xlink:type="simple">female</named-content>; lifeStage: <named-content xmlns:xlink="http://www.w3.org/1999/xlink" content-type="dwc:lifeStage" xlink:type="simple">adult</named-content>; occurrenceID: <named-content xmlns:xlink="http://www.w3.org/1999/xlink" content-type="dwc:occurrenceID" xlink:type="simple">B17F1130-439B-5434-A87E-598D32A73F16</named-content>; <bold>Taxon:</bold> scientificName: <named-content xmlns:xlink="http://www.w3.org/1999/xlink" content-type="dwc:scientificName" xlink:type="simple"><italic><tp:taxon-name><tp:taxon-name-part taxon-name-part-type="genus" reg="Planochelas">Planochelas</tp:taxon-name-part> <tp:taxon-name-part taxon-name-part-type="species" reg="jingda">jingda</tp:taxon-name-part></tp:taxon-name></italic> sp. nov.</named-content>; <bold>Location:</bold> country: <named-content xmlns:xlink="http://www.w3.org/1999/xlink" content-type="dwc:country" xlink:type="simple">China</named-content>; stateProvince: <named-content xmlns:xlink="http://www.w3.org/1999/xlink" content-type="dwc:stateProvince" xlink:type="simple">Jiangxi</named-content>; locality: <named-content xmlns:xlink="http://www.w3.org/1999/xlink" content-type="dwc:locality" xlink:type="simple">Ji'an City, Qingyuan District, Jinggangshan University</named-content>; verbatimElevation: <named-content xmlns:xlink="http://www.w3.org/1999/xlink" content-type="dwc:verbatimElevation" xlink:type="simple">87 m</named-content>; verbatimCoordinates: <named-content xmlns:xlink="http://www.w3.org/1999/xlink" content-type="dwc:verbatimCoordinates" xlink:type="simple"><named-content content-type="dwc:verbatimCoordinates" xlink:type="simple">27°06'48.20"N, 115°01'29.01"E</named-content></named-content>; georeferenceProtocol: <named-content xmlns:xlink="http://www.w3.org/1999/xlink" content-type="dwc:georeferenceProtocol" xlink:type="simple">GPS</named-content>; <bold>Event:</bold> samplingProtocol: <named-content xmlns:xlink="http://www.w3.org/1999/xlink" content-type="dwc:samplingProtocol" xlink:type="simple">handing</named-content>; eventDate: <named-content xmlns:xlink="http://www.w3.org/1999/xlink" content-type="dwc:eventDate" xlink:type="simple">5/11/2025</named-content></p></list-item><list-item><p><bold>Type status:</bold> <named-content xmlns:xlink="http://www.w3.org/1999/xlink" content-type="dwc:typeStatus" xlink:type="simple">Paratype</named-content>. <bold>Occurrence:</bold> catalogNumber: <named-content xmlns:xlink="http://www.w3.org/1999/xlink" content-type="dwc:catalogNumber" xlink:type="simple">ASM-JGSU-Ara7148</named-content>; recordedBy: <named-content xmlns:xlink="http://www.w3.org/1999/xlink" content-type="dwc:recordedBy" xlink:type="simple">Wang Yu-jin, Zhang Bin</named-content>; individualCount: <named-content xmlns:xlink="http://www.w3.org/1999/xlink" content-type="dwc:individualCount" xlink:type="simple">1</named-content>; sex: <named-content xmlns:xlink="http://www.w3.org/1999/xlink" content-type="dwc:sex" xlink:type="simple">female</named-content>; lifeStage: <named-content xmlns:xlink="http://www.w3.org/1999/xlink" content-type="dwc:lifeStage" xlink:type="simple">adult</named-content>; occurrenceID: <named-content xmlns:xlink="http://www.w3.org/1999/xlink" content-type="dwc:occurrenceID" xlink:type="simple">4934E59E-11C7-5640-88F5-49D29E54366B</named-content>; <bold>Taxon:</bold> scientificName: <named-content xmlns:xlink="http://www.w3.org/1999/xlink" content-type="dwc:scientificName" xlink:type="simple"><italic><tp:taxon-name><tp:taxon-name-part taxon-name-part-type="genus" reg="Planochelas">Planochelas</tp:taxon-name-part> <tp:taxon-name-part taxon-name-part-type="species" reg="jingda">jingda</tp:taxon-name-part></tp:taxon-name></italic> sp. nov.</named-content>; <bold>Location:</bold> country: <named-content xmlns:xlink="http://www.w3.org/1999/xlink" content-type="dwc:country" xlink:type="simple">China</named-content>; stateProvince: <named-content xmlns:xlink="http://www.w3.org/1999/xlink" content-type="dwc:stateProvince" xlink:type="simple">Jiangxi</named-content>; locality: <named-content xmlns:xlink="http://www.w3.org/1999/xlink" content-type="dwc:locality" xlink:type="simple">Ji'an City, Qingyuan District, Jinggangshan University</named-content>; verbatimElevation: <named-content xmlns:xlink="http://www.w3.org/1999/xlink" content-type="dwc:verbatimElevation" xlink:type="simple">71 m</named-content>; verbatimCoordinates: <named-content xmlns:xlink="http://www.w3.org/1999/xlink" content-type="dwc:verbatimCoordinates" xlink:type="simple"><named-content content-type="dwc:verbatimCoordinates" xlink:type="simple">27°06′49.87″N, 115°01′48.74″E</named-content></named-content>; georeferenceProtocol: <named-content xmlns:xlink="http://www.w3.org/1999/xlink" content-type="dwc:georeferenceProtocol" xlink:type="simple">GPS</named-content>; <bold>Event:</bold> samplingProtocol: <named-content xmlns:xlink="http://www.w3.org/1999/xlink" content-type="dwc:samplingProtocol" xlink:type="simple">handing</named-content>; eventDate: <named-content xmlns:xlink="http://www.w3.org/1999/xlink" content-type="dwc:eventDate" xlink:type="simple">15/11/2025</named-content></p></list-item><list-item><p><bold>Type status:</bold> <named-content xmlns:xlink="http://www.w3.org/1999/xlink" content-type="dwc:typeStatus" xlink:type="simple">Paratype</named-content>. <bold>Occurrence:</bold> catalogNumber: <named-content xmlns:xlink="http://www.w3.org/1999/xlink" content-type="dwc:catalogNumber" xlink:type="simple">ASM-JGSU-Ara7149</named-content>; recordedBy: <named-content xmlns:xlink="http://www.w3.org/1999/xlink" content-type="dwc:recordedBy" xlink:type="simple">Wang Yu-jin</named-content>; individualCount: <named-content xmlns:xlink="http://www.w3.org/1999/xlink" content-type="dwc:individualCount" xlink:type="simple">1</named-content>; sex: <named-content xmlns:xlink="http://www.w3.org/1999/xlink" content-type="dwc:sex" xlink:type="simple">male</named-content>; lifeStage: <named-content xmlns:xlink="http://www.w3.org/1999/xlink" content-type="dwc:lifeStage" xlink:type="simple">adult</named-content>; occurrenceID: <named-content xmlns:xlink="http://www.w3.org/1999/xlink" content-type="dwc:occurrenceID" xlink:type="simple">C451F294-55D2-54A7-A148-C83A2062F4E9</named-content>; <bold>Taxon:</bold> scientificName: <named-content xmlns:xlink="http://www.w3.org/1999/xlink" content-type="dwc:scientificName" xlink:type="simple"><italic><tp:taxon-name><tp:taxon-name-part taxon-name-part-type="genus" reg="Planochelas">Planochelas</tp:taxon-name-part> <tp:taxon-name-part taxon-name-part-type="species" reg="jingda">jingda</tp:taxon-name-part></tp:taxon-name></italic> sp. nov.</named-content>; <bold>Location:</bold> country: <named-content xmlns:xlink="http://www.w3.org/1999/xlink" content-type="dwc:country" xlink:type="simple">China</named-content>; stateProvince: <named-content xmlns:xlink="http://www.w3.org/1999/xlink" content-type="dwc:stateProvince" xlink:type="simple">Jiangxi</named-content>; locality: <named-content xmlns:xlink="http://www.w3.org/1999/xlink" content-type="dwc:locality" xlink:type="simple">Ji'an City, Qingyuan District, Jinggangshan University</named-content>; verbatimElevation: <named-content xmlns:xlink="http://www.w3.org/1999/xlink" content-type="dwc:verbatimElevation" xlink:type="simple">73 m</named-content>; verbatimCoordinates: <named-content xmlns:xlink="http://www.w3.org/1999/xlink" content-type="dwc:verbatimCoordinates" xlink:type="simple"><named-content content-type="dwc:verbatimCoordinates" xlink:type="simple">27°06'43.78"N, 115°01'17.95"E</named-content></named-content>; georeferenceProtocol: <named-content xmlns:xlink="http://www.w3.org/1999/xlink" content-type="dwc:georeferenceProtocol" xlink:type="simple">GPS</named-content>; <bold>Event:</bold> samplingProtocol: <named-content xmlns:xlink="http://www.w3.org/1999/xlink" content-type="dwc:samplingProtocol" xlink:type="simple">handing</named-content>; eventDate: <named-content xmlns:xlink="http://www.w3.org/1999/xlink" content-type="dwc:eventDate" xlink:type="simple">30/11/2025</named-content></p></list-item></list></tp:treatment-sec><tp:treatment-sec sec-type="Description"><title>Description</title><p><bold>Male</bold> (holotype) (Figs <xref ref-type="fig" rid="F13747431">1</xref>, <xref ref-type="fig" rid="F13750895">4</xref>A−C). Total length 2.43. Carapace (Fig. <xref ref-type="fig" rid="F13747431">1</xref>A and B) length 1.01, width 0.83, flattened, with radial lines of fine pits on surface. Clypeus height 0.04. Eye (Fig. <xref ref-type="fig" rid="F13747431">1</xref>A and B) diameters and interdistances: AME 0.07, ALE 0.06, PME 0.07, PLE 0.07; AME–AME 0.02, ALE−AME 0.01, PME–PME 0.06, PME−PLE 0.03, AME−PME 0.03, AME−PLE 0.07, ALE−ALE 0.14, PLE−PLE 0.22, ALE−PLE 0.03. MOA 0.17 long, front width 0.12, back width 0.19. Chelicerae, with sharp fangs, three promarginal and two retromarginal teeth. Endites approximately twice as long as wide, anteriorly with dense maxillar hair tuft, medially with distinct constriction. Labium trapezoidal, as long as wide, anteriorly with five to six strong setae. Sternum length 0.51, width 0.40, oval, longer than wide, anteromedially rounded, laterally with subtriangular extentions, posterior end truncated. Leg (Fig. <xref ref-type="fig" rid="F13747431">1</xref>A and B) measurements: I 2.15 (0.75, 0.32, 0.48, 0.34, 0.26); II 2.29 (0.79, 0.32, 0.51, 0.39, 0.28); III 1.78 (0.62, 0.21, 0.35, 0.38, 0.22); IV 2.36 (0.82, 0.31, 0.47, 0.41, 0.35); formula: 4213. Leg spination: I Ti: d2; II Ti: d2; III Fe: d1; Ti: v1; IV Fe: d2; Pa: d1; Ti: v1. Abdomen (Fig. <xref ref-type="fig" rid="F13747431">1</xref>A and B) 1.42 long, 0.81 wide, scutum covering entire dorsum, surface smooth, with scattered short, fine setae; venter with three sclerites, including trapezoidal epigastric sclerite, boat-shaped medial sclerite and large ovoid posterior sclerite. Spinnerets very short, with many short thick setae around surface.</p><p>Colouration (Fig. <xref ref-type="fig" rid="F13747431">1</xref>). Carapace, chelicerae, endites, sternum and labium reddish-brown. Legs yellow to dark brown. Abdomen dark-brown, dorsally mottled, venter with eleven to twelve pairs of brown dots medially.</p><p>Palp (Fig. <xref ref-type="fig" rid="F13747431">1</xref>C−E and Fig. <xref ref-type="fig" rid="F13750893">2</xref>). Dorsal femoral apophysis thick hook-shaped, very strong, with sharp apex, as long as femur. Retrolateral femoral apophysis short and blunt. Patella and tibia without apophysis, former partly encircling latter. Sperm duct S−shaped in ventral view. Embolus short, arising at end of tegulum, located at the apical cymbial groove, with broad base and slightly curved apex. Conductor membranous, as long as 2/3 embolic length, with a clavate base.</p><p><bold>Female</bold> (Paratype) (Fig. <xref ref-type="fig" rid="F13747497">3</xref> and Fig. <xref ref-type="fig" rid="F13750895">4</xref>D−F). As in male, except as noted. Total length 2.46. Carapace (Fig. <xref ref-type="fig" rid="F13747497">3</xref>A and B) length 1.00, width 0.82. Sternum length 0.68, width 0.51. Clypeus height 0.03. Eye (Fig. <xref ref-type="fig" rid="F13747497">3</xref>A and B) diameters and interdistances: AME 0.06, ALE 0.08, PME 0.05, PLE 0.08; AME–AME 0.02, ALE−AME 0.02, PME–PME 0.08, PME−PLE 0.03, AME−PME 0.04, AME−PLE 0.11, ALE−ALE 0.14, PLE−PLE 0.25, ALE−PLE 0.02. MOA 0.15 long, front width 0.12, back width 0.20. Legs (Fig. <xref ref-type="fig" rid="F13747497">3</xref>A and B) measurements: I 2.17 (0.72, 0.35, 0.51, 0.34, 0.25); II 2.22 (0.73, 0.27, 0.49, 0.43, 0.3); III 1.93 (0.69, 0.21, 0.41, 0.37, 0.28); IV 2.81 (0.90, 0.42, 0.58, 0.56, 0.35). Leg spination: I Pa: d2; Ti: d3, pl1; II Pa: d1; Ti: d3, pl1; III Fe: d1; Ti: v1; IV Fe: d2; Pa: d1; Ti: v1. Abdomen (Fig. <xref ref-type="fig" rid="F13747497">3</xref>A and B) 1.46 long, 0.98 wide, without scutum and sclerite.</p><p>Colouration (Fig. <xref ref-type="fig" rid="F13747497">3</xref>A and B). Abdominal dorsum with four to five chevrons posteriorly.</p><p>Epigyne (Fig. <xref ref-type="fig" rid="F13747497">3</xref>C and D). Epigynal plate as long as wide. Moderately sclerotised in posterior medial area, with broad median septum. Copulatory openings horseshoe-shaped, situated posterolaterally. Vulvae with a pair of oval spermatheca 1, a pair of large sausage-shaped spermatheca 2 and a pair of C-shaped connecting tubes between them. Fertilisation ducts leaf-shaped, directed anteriorly.</p></tp:treatment-sec><tp:treatment-sec sec-type="Diagnosis"><title>Diagnosis</title><p>Males of the new species resemble those of <italic><tp:taxon-name><tp:taxon-name-part taxon-name-part-type="genus" reg="Planochelas">Planochelas</tp:taxon-name-part> <tp:taxon-name-part taxon-name-part-type="species" reg="botulus">botulus</tp:taxon-name-part></tp:taxon-name></italic> Lyle &amp; Haddad, 2009 (<xref ref-type="bibr" rid="B13739664">Lyle and Haddad (2009)</xref>: 93, figs. 15−16) and <italic><tp:taxon-name><tp:taxon-name-part taxon-name-part-type="genus" reg="Planochelas">P.</tp:taxon-name-part> <tp:taxon-name-part taxon-name-part-type="species" reg="brevis">brevis</tp:taxon-name-part></tp:taxon-name></italic> Khoza &amp; Lyle, 2019 (<xref ref-type="bibr" rid="B13739655">Khoza and Lyle (2019)</xref>: 150, figs. 9−10) in having an S-shaped sperm duct, the anterior tegulum with an arched ridge and the slightly curved embolus situated distally on tegulum, but can be distinguished (Fig. <xref ref-type="fig" rid="F13747431">1</xref>C−E and Fig. <xref ref-type="fig" rid="F13750893">2</xref>) by the hook-shaped dorsal femoral apophysis without denticles (vs. two small, sharp denticles on the horn-like dorsal femoral apophysis in <italic><tp:taxon-name><tp:taxon-name-part taxon-name-part-type="genus" reg="Planochelas">P.</tp:taxon-name-part> <tp:taxon-name-part taxon-name-part-type="species" reg="botulus">botulus</tp:taxon-name-part></tp:taxon-name></italic>; blunt denticles on short and blunt dorsal femoral apophysis in <italic><tp:taxon-name><tp:taxon-name-part taxon-name-part-type="genus" reg="Planochelas">P.</tp:taxon-name-part> <tp:taxon-name-part taxon-name-part-type="species" reg="brevis">brevis</tp:taxon-name-part></tp:taxon-name></italic>), the short and blunt retrolateral femoral apophysis (vs. needle-like in <italic><tp:taxon-name><tp:taxon-name-part taxon-name-part-type="genus" reg="Planochelas">P.</tp:taxon-name-part> <tp:taxon-name-part taxon-name-part-type="species" reg="botulus">botulus</tp:taxon-name-part></tp:taxon-name></italic>; absent in <italic><tp:taxon-name><tp:taxon-name-part taxon-name-part-type="genus" reg="Planochelas">P.</tp:taxon-name-part> <tp:taxon-name-part taxon-name-part-type="species" reg="brevis">brevis</tp:taxon-name-part></tp:taxon-name></italic>), the digitiform conductor (vs. absent in <italic><tp:taxon-name><tp:taxon-name-part taxon-name-part-type="genus" reg="Planochelas">P.</tp:taxon-name-part> <tp:taxon-name-part taxon-name-part-type="species" reg="botulus">botulus</tp:taxon-name-part></tp:taxon-name></italic> and <italic><tp:taxon-name><tp:taxon-name-part taxon-name-part-type="genus" reg="Planochelas">P.</tp:taxon-name-part> <tp:taxon-name-part taxon-name-part-type="species" reg="brevis">brevis</tp:taxon-name-part></tp:taxon-name></italic>) and the embolus located within the apical cymbial groove (vs. not situated within a distinct apical groove in <italic><tp:taxon-name><tp:taxon-name-part taxon-name-part-type="genus" reg="Planochelas">P.</tp:taxon-name-part> <tp:taxon-name-part taxon-name-part-type="species" reg="botulus">botulus</tp:taxon-name-part></tp:taxon-name></italic> and <italic><tp:taxon-name><tp:taxon-name-part taxon-name-part-type="genus" reg="Planochelas">P.</tp:taxon-name-part> <tp:taxon-name-part taxon-name-part-type="species" reg="brevis">brevis</tp:taxon-name-part></tp:taxon-name></italic>). The female is similar to those of <italic><tp:taxon-name><tp:taxon-name-part taxon-name-part-type="genus" reg="Planochelas">P.</tp:taxon-name-part> <tp:taxon-name-part taxon-name-part-type="species" reg="botulus">botulus</tp:taxon-name-part></tp:taxon-name></italic> (<xref ref-type="bibr" rid="B13739664">Lyle and Haddad (2009)</xref>: 93, figs. 11−12) and <italic><tp:taxon-name><tp:taxon-name-part taxon-name-part-type="genus" reg="Planochelas">P.</tp:taxon-name-part> <tp:taxon-name-part taxon-name-part-type="species" reg="brevis">brevis</tp:taxon-name-part></tp:taxon-name></italic> (<xref ref-type="bibr" rid="B13739655">Khoza and Lyle (2019)</xref>: 150, figs. 12−13) in having large sausage-shaped spermatheca 2, oval spermatheca 1 and the fertilisation duct directed anteriorly, but can be separated from them (Fig. <xref ref-type="fig" rid="F13747497">3</xref>C and D) by the broad median septum (vs. narrow in <italic><tp:taxon-name><tp:taxon-name-part taxon-name-part-type="genus" reg="Planochelas">P.</tp:taxon-name-part> <tp:taxon-name-part taxon-name-part-type="species" reg="botulus">botulus</tp:taxon-name-part></tp:taxon-name></italic> and moderate in <italic><tp:taxon-name><tp:taxon-name-part taxon-name-part-type="genus" reg="Planochelas">P.</tp:taxon-name-part> <tp:taxon-name-part taxon-name-part-type="species" reg="brevis">brevis</tp:taxon-name-part></tp:taxon-name></italic>).</p></tp:treatment-sec><tp:treatment-sec sec-type="Etymology"><title>Etymology</title><p>The name is taken from Jinggangshan University, referring to the type locality; noun in apposition. Common Chinese name: 井大平蛛.</p></tp:treatment-sec><tp:treatment-sec sec-type="Distribution"><title>Distribution</title><p>Known only from Ji'an City, in Jiangxi Province, China (Fig. <xref ref-type="fig" rid="F13756804">5</xref>).</p></tp:treatment-sec><tp:treatment-sec sec-type="Ecology"><title>Ecology</title><p>The specimens were collected from under the bark (Fig. <xref ref-type="fig" rid="F13750895">4</xref>) of plane trees (e.g. <italic><tp:taxon-name><tp:taxon-name-part taxon-name-part-type="genus" reg="Planochelas">P.</tp:taxon-name-part> <tp:taxon-name-part taxon-name-part-type="species" reg="acerifolia">acerifolia</tp:taxon-name-part></tp:taxon-name></italic>, <italic><tp:taxon-name><tp:taxon-name-part taxon-name-part-type="genus" reg="Planochelas">P.</tp:taxon-name-part> <tp:taxon-name-part taxon-name-part-type="species" reg="occidentalis">occidentalis</tp:taxon-name-part></tp:taxon-name></italic> and <italic><tp:taxon-name><tp:taxon-name-part taxon-name-part-type="genus" reg="Planochelas">P.</tp:taxon-name-part> <tp:taxon-name-part taxon-name-part-type="species" reg="orientalis">orientalis</tp:taxon-name-part></tp:taxon-name></italic>) by hand.</p></tp:treatment-sec><tp:treatment-sec><!--Section generated to contain objects referenced in tp:taxon-treatment.--><fig id="F13747431" position="float" orientation="portrait"><object-id xmlns:xlink="http://www.w3.org/1999/xlink" content-type="arpha" xlink:type="simple">61E67ECD-0A6B-5413-95CA-4F7C4842668F</object-id><object-id xmlns:xlink="http://www.w3.org/1999/xlink" content-type="doi" xlink:type="simple">10.3897/BDJ.14.e182804.figure4</object-id><label>Figure 1.</label><caption><p><italic><tp:taxon-name><tp:taxon-name-part taxon-name-part-type="genus" reg="Planochelas">Planochelas</tp:taxon-name-part> <tp:taxon-name-part taxon-name-part-type="species" reg="jingda">jingda</tp:taxon-name-part></tp:taxon-name></italic> sp. nov., male holotype. <bold>A</bold> habitus, dorsal view; <bold>B</bold> same, ventral view; <bold>C</bold> palp, prolatero-ventral view; <bold>D</bold> same, ventral view; <bold>E</bold> same, retrolateral view. Scale bars: 0.5 mm (A, B); 0.1 mm (C–E).</p></caption><graphic xmlns:xlink="http://www.w3.org/1999/xlink" xlink:href="bdj-14-e182804-g001.jpg" position="float" id="oo_1493437.jpg" orientation="portrait" xlink:type="simple"><uri content-type="original_file" xlink:type="simple">https://binary.pensoft.net/fig/1493437</uri></graphic></fig><fig id="F13750895" position="float" orientation="portrait"><object-id xmlns:xlink="http://www.w3.org/1999/xlink" content-type="arpha" xlink:type="simple">FD7257FB-2986-5F3A-9BA0-487F002D1F7B</object-id><object-id xmlns:xlink="http://www.w3.org/1999/xlink" content-type="doi" xlink:type="simple">10.3897/BDJ.14.e182804.figure4</object-id><label>Figure 4.</label><caption><p><italic><tp:taxon-name><tp:taxon-name-part taxon-name-part-type="genus" reg="Planochelas">Planochelas</tp:taxon-name-part> <tp:taxon-name-part taxon-name-part-type="species" reg="jingda">jingda</tp:taxon-name-part></tp:taxon-name></italic> sp. nov., photos of living specimen <bold>A–C</bold> male; <bold>D–F</bold> female.</p></caption><graphic xmlns:xlink="http://www.w3.org/1999/xlink" xlink:href="bdj-14-e182804-g004.jpg" position="float" id="oo_1493176.jpg" orientation="portrait" xlink:type="simple"><uri content-type="original_file" xlink:type="simple">https://binary.pensoft.net/fig/1493176</uri></graphic></fig><fig id="F13750893" position="float" orientation="portrait"><object-id xmlns:xlink="http://www.w3.org/1999/xlink" content-type="arpha" xlink:type="simple">52AA953E-A929-505C-8B01-28E85009F380</object-id><object-id xmlns:xlink="http://www.w3.org/1999/xlink" content-type="doi" xlink:type="simple">10.3897/BDJ.14.e182804.figure4</object-id><label>Figure 2.</label><caption><p>SEMs of <italic><tp:taxon-name><tp:taxon-name-part taxon-name-part-type="genus" reg="Planochelas">Planochelas</tp:taxon-name-part> <tp:taxon-name-part taxon-name-part-type="species" reg="jingda">jingda</tp:taxon-name-part></tp:taxon-name></italic> sp. nov., male palp, paratype. <bold>A</bold> palp, prolatero-ventral view; <bold>B</bold> same, detail of Con and Em; <bold>C</bold> same, ventral view; <bold>D</bold> same, detail of Con and Em; <bold>E</bold> same, retrolateral view; <bold>F</bold> same, detail of DFA and RFA. Scale bars: 40 um (A, C, F); 20 um (B, D); 100 um (E).</p></caption><graphic xmlns:xlink="http://www.w3.org/1999/xlink" xlink:href="bdj-14-e182804-g002.jpg" position="float" id="oo_1493470.jpg" orientation="portrait" xlink:type="simple"><uri content-type="original_file" xlink:type="simple">https://binary.pensoft.net/fig/1493470</uri></graphic></fig><fig id="F13747497" position="float" orientation="portrait"><object-id xmlns:xlink="http://www.w3.org/1999/xlink" content-type="arpha" xlink:type="simple">6E27120A-7F02-5E44-84CB-297B8178C333</object-id><object-id xmlns:xlink="http://www.w3.org/1999/xlink" content-type="doi" xlink:type="simple">10.3897/BDJ.14.e182804.figure4</object-id><label>Figure 3.</label><caption><p><italic><tp:taxon-name><tp:taxon-name-part taxon-name-part-type="genus" reg="Planochelas">Planochelas</tp:taxon-name-part> <tp:taxon-name-part taxon-name-part-type="species" reg="jingda">jingda</tp:taxon-name-part></tp:taxon-name></italic> sp. nov., female paratype. <bold>A</bold> habitus, dorsal view; <bold>B</bold> same, ventral view; <bold>C</bold> epigyne, ventral view; <bold>D</bold> epigyne, dorsal view. Scale bars: 0.2 mm (A, B), 0.05 mm (C, D).</p></caption><graphic xmlns:xlink="http://www.w3.org/1999/xlink" xlink:href="bdj-14-e182804-g003.jpg" position="float" id="oo_1540370.jpg" orientation="portrait" xlink:type="simple"><uri content-type="original_file" xlink:type="simple">https://binary.pensoft.net/fig/1540370</uri></graphic></fig><fig id="F13756804" position="float" orientation="portrait"><object-id xmlns:xlink="http://www.w3.org/1999/xlink" content-type="arpha" xlink:type="simple">98F9DB53-26D9-5B46-A36D-EF01E9E8915B</object-id><object-id xmlns:xlink="http://www.w3.org/1999/xlink" content-type="doi" xlink:type="simple">10.3897/BDJ.14.e182804.figure4</object-id><label>Figure 5.</label><caption><p>Records of <italic><tp:taxon-name><tp:taxon-name-part taxon-name-part-type="genus" reg="Planochelas">Planochelas</tp:taxon-name-part> <tp:taxon-name-part taxon-name-part-type="species" reg="jingda">jingda</tp:taxon-name-part></tp:taxon-name></italic> sp. nov., from Jiangxi Province, China.</p></caption><graphic xmlns:xlink="http://www.w3.org/1999/xlink" xlink:href="bdj-14-e182804-g005.jpg" position="float" id="oo_1540368.jpg" orientation="portrait" xlink:type="simple"><uri content-type="original_file" xlink:type="simple">https://binary.pensoft.net/fig/1540368</uri></graphic></fig></tp:treatment-sec><ref-list><ref id="B13739664"><element-citation xmlns:xlink="http://www.w3.org/1999/xlink" publication-type="article" xlink:type="simple"><person-group person-group-type="author"><name name-style="western"><surname>Lyle</surname><given-names>R.</given-names></name><name name-style="western"><surname>Haddad</surname><given-names>C. R.</given-names></name></person-group><year>2009</year><article-title><tp:taxon-name><tp:taxon-name-part taxon-name-part-type="genus" reg="Planochelas">Planochelas</tp:taxon-name-part></tp:taxon-name>, a new genus of tracheline sac spiders from West and Central Africa (<tp:taxon-name><tp:taxon-name-part taxon-name-part-type="order">Araneae</tp:taxon-name-part></tp:taxon-name>: <tp:taxon-name><tp:taxon-name-part taxon-name-part-type="family">Corinnidae</tp:taxon-name-part></tp:taxon-name>)</article-title><source>Annals of the Transvaal Museum</source><volume>46</volume><fpage>91</fpage><lpage>100</lpage></element-citation></ref><ref id="B13739655"><element-citation xmlns:xlink="http://www.w3.org/1999/xlink" publication-type="article" xlink:type="simple"><person-group person-group-type="author"><name name-style="western"><surname>Khoza</surname><given-names>T. T.</given-names></name><name name-style="western"><surname>Lyle</surname><given-names>R.</given-names></name></person-group><year>2019</year><article-title>Four new species of the sac spider genus <italic><tp:taxon-name><tp:taxon-name-part taxon-name-part-type="genus" reg="Planochelas">Planochelas</tp:taxon-name-part></tp:taxon-name></italic> Lyle &amp; Haddad, 2009 (<tp:taxon-name><tp:taxon-name-part taxon-name-part-type="order">Araneae</tp:taxon-name-part></tp:taxon-name>, <tp:taxon-name><tp:taxon-name-part taxon-name-part-type="family">Trachelidae</tp:taxon-name-part></tp:taxon-name>) from central and southern Africa</article-title><source>African Invertebrates</source><volume>60</volume><issue>2</issue><fpage>147</fpage><lpage>162</lpage><pub-id pub-id-type="doi">10.3897/AfrInvertebr.60.35269</pub-id></element-citation></ref></ref-list></tp:taxon-treatment>
